# Supplementary material for: The Bacterial Microbiota of Edible Insects Acheta domesticus and Gryllus assimilis Revealed by High Content Analysis
Source: Foods. 2022 Apr 7;11(8):1073. doi: 10.3390/foods11081073 (PMC9032608; doi:10.3390/foods11081073)
Supplement: Supplementary file 1 [file foods-11-01073-s001.zip › Table S1.xlsx]

## Sheet: Phylum
Table S1. Bacterial taxonomy abundance count of Jamaican (J) and house (H) cricket samples
Kingdom	Phylum		Reads													Ratio (%)													Average ratio (%)
			JS1	JS2	JS3	JW1	JW2	JW3	HS1	HS2	HS3	HW1	HW2	HW3		JS1	JS2	JS3	JW1	JW2	JW3	HS1	HS2	HS3	HW1	HW2	HW3		JS	JW	HS	HW
k__Bacteria	__		0	2	0	4	2	7	0	25	14	5	0	0		0	0.00391014	0	0.00875906	0.00456579	0.0170192	0	0.0486126	0.0342323	0.00912875	0	0		0.00130338	0.0101147	0.027615	0.00304292
k__Bacteria	p__Actinobacteria		0	0	4	0	0	15	15	34	26	0	0	0		0	0	0.00725137	0	0	0.0364697	0.0314934	0.0661131	0.0635743	0	0	0		0.00241712	0.0121566	0.053727	0
k__Bacteria	p__Bacteroidetes		39876	39667	42659	20812	31135	25932	32082	35821	22284	31117	31091	42969		78.1775	77.5519	77.334	45.5734	71.078	63.0489	67.3581	69.6541	54.4881	56.8119	57.161	67.0751		77.6878	59.9001	63.8334	60.3493
k__Bacteria	p__Deferribacteres		79	78	61	77	76	44	66	80	57	199	315	331		0.154881	0.152496	0.110583	0.168612	0.1735	0.106978	0.138571	0.15556	0.139375	0.363324	0.579129	0.516695		0.13932	0.149697	0.144502	0.486383
k__Bacteria	p__Firmicutes		2231	3487	2345	4363	6121	7303	3967	6299	5688	6100	4856	7000		4.37391	6.81734	4.25111	9.55394	13.9736	17.7559	8.32896	12.2484	13.9081	11.1371	8.92778	10.9271		5.14745	13.7612	11.4952	10.3306
k__Bacteria	p__Planctomycetes		4	0	0	0	0	0	0	0	0	6	0	0		0.00784206	0	0	0	0	0	0	0	0	0.0109545	0	0		0.00261402	0	0	0.0036515
k__Bacteria	p__Proteobacteria		6382	6249	6377	17613	3017	4618	11218	8724	12364	16447	17270	12851		12.512	12.2172	11.5605	38.5683	6.8875	11.2278	23.5529	16.9639	30.232	30.0281	31.751	20.0606		12.0966	18.8945	23.5829	27.2799
k__Bacteria	p__Tenericutes		41	80	43	104	52	109	0	4	0	0	3	8		0.0803811	0.156406	0.0779522	0.227736	0.118711	0.265013	0	0.00777802	0	0	0.00551552	0.0124881		0.104913	0.20382	0.00259267	0.0060012
k__Bacteria	p__Verrucomicrobia		2394	1586	3673	2694	3401	3102	281	440	464	898	857	902		4.69347	3.10074	6.65857	5.89923	7.76413	7.54194	0.589977	0.855582	1.13456	1.63952	1.5756	1.40803		4.8176	7.06843	0.860039	1.54105

## Sheet: Class
Kingdom	Phylum	Class		Reads													Ratio (%)													Average ratio (%)
				JS1	JS2	JS3	JW1	JW2	JW3	HS1	HS2	HS3	HW1	HW2	HW3		JS1	JS2	JS3	JW1	JW2	JW3	HS1	HS2	HS3	HW1	HW2	HW3		JS	JW	HS	HW
k__Bacteria	__	__		0	2	0	4	2	7	0	25	14	5	0	0		0	0.00391014	0	0.00875906	0.00456579	0.0170192	0	0.0486126	0.0342323	0.00912875	0	0		0.00130338	0.0101147	0.027615	0.00304292
k__Bacteria	p__Actinobacteria	c__Actinobacteria		0	0	0	0	0	6	10	34	20	0	0	0		0	0	0	0	0	0.0145879	0.0209956	0.0661131	0.0489033	0	0	0		0	0.00486263	0.0453374	0
k__Bacteria	p__Actinobacteria	c__Coriobacteriia		0	0	4	0	0	9	5	0	6	0	0	0		0	0	0.00725137	0	0	0.0218818	0.0104978	0	0.014671	0	0	0		0.00241712	0.00729395	0.0083896	0
k__Bacteria	p__Bacteroidetes	__		0	0	0	0	0	3	0	0	0	0	0	0		0	0	0	0	0	0.00729395	0	0	0	0	0	0		0	0.00243132	0	0
k__Bacteria	p__Bacteroidetes	c__Bacteroidia		39862	39659	42648	20807	31126	25929	31960	35606	22090	30767	30800	42676		78.1501	77.5362	77.3141	45.5624	71.0574	63.0416	67.102	69.236	54.0137	56.1729	56.626	66.6178		77.6668	59.8872	63.4506	59.8055
k__Bacteria	p__Bacteroidetes	c__Flavobacteriia		14	8	11	5	9	0	122	158	194	346	283	283		0.0274472	0.0156406	0.0199413	0.0109488	0.0205461	0	0.256146	0.307232	0.474362	0.63171	0.520297	0.441766		0.0210097	0.0104983	0.345913	0.531258
k__Bacteria	p__Bacteroidetes	c__Sphingobacteriia		0	0	0	0	0	0	0	57	0	4	8	10		0	0	0	0	0	0	0	0.110837	0	0.007303	0.014708	0.0156101		0	0	0.0369456	0.0125404
k__Bacteria	p__Deferribacteres	c__Deferribacteres		79	78	61	77	76	44	66	80	57	199	315	331		0.154881	0.152496	0.110583	0.168612	0.1735	0.106978	0.138571	0.15556	0.139375	0.363324	0.579129	0.516695		0.13932	0.149697	0.144502	0.486383
k__Bacteria	p__Firmicutes	c__Bacilli		223	364	263	2487	77	2600	356	1452	903	68	332	473		0.437195	0.711646	0.476777	5.44595	0.175783	6.32142	0.747444	2.82342	2.20799	0.124151	0.610384	0.738359		0.541873	3.98105	1.92628	0.490965
k__Bacteria	p__Firmicutes	c__Clostridia		1924	3053	2010	1814	5345	4478	3196	4547	3757	5436	4328	6061		3.77203	5.96884	3.64381	3.97223	12.2021	10.8874	6.7102	8.84166	9.18649	9.92478	7.95705	9.46129		4.46156	9.02058	8.24612	9.11438
k__Bacteria	p__Firmicutes	c__Erysipelotrichi		84	70	72	62	699	225	415	300	1028	596	196	466		0.164683	0.136855	0.130525	0.135765	1.59574	0.547046	0.871318	0.583351	2.51363	1.08815	0.360347	0.727432		0.144021	0.759519	1.32277	0.725309
k__Bacteria	p__Planctomycetes	c__vadinHA49		4	0	0	0	0	0	0	0	0	6	0	0		0.00784206	0	0	0	0	0	0	0	0	0.0109545	0	0		0.00261402	0	0	0.0036515
k__Bacteria	p__Proteobacteria	__		2	0	0	0	0	0	0	0	0	0	0	0		0.00392103	0	0	0	0	0	0	0	0	0	0	0		0.00130701	0	0	0
k__Bacteria	p__Proteobacteria	c__Alphaproteobacteria		545	463	586	350	458	415	61	61	96	202	221	325		1.06848	0.905199	1.06233	0.766418	1.04557	1.009	0.128073	0.118615	0.234736	0.368802	0.40631	0.507329		1.012	0.940327	0.160475	0.42748
k__Bacteria	p__Proteobacteria	c__Betaproteobacteria		29	32	32	16	43	32	11	10	0	37	42	21		0.0568549	0.0625623	0.0580109	0.0350362	0.0981646	0.0778021	0.0230952	0.019445	0	0.0675528	0.0772172	0.0327813		0.0591427	0.0703343	0.0141801	0.0591838
k__Bacteria	p__Proteobacteria	c__Deltaproteobacteria		488	685	659	578	517	493	251	200	227	634	670	799		0.956731	1.33922	1.19466	1.26568	1.18026	1.19864	0.52699	0.388901	0.555053	1.15753	1.2318	1.24725		1.16354	1.21486	0.490315	1.21219
k__Bacteria	p__Proteobacteria	c__Gammaproteobacteria		5318	5069	5100	16669	1999	3678	10895	8453	12041	15574	16337	11706		10.426	9.91026	9.2455	36.5012	4.56351	8.94238	22.8747	16.4369	29.4423	28.4342	30.0357	18.2732		9.86059	16.669	22.918	25.581
k__Bacteria	p__Tenericutes	c__Mollicutes		41	80	43	104	52	109	0	4	0	0	3	8		0.0803811	0.156406	0.0779522	0.227736	0.118711	0.265013	0	0.00777802	0	0	0.00551552	0.0124881		0.104913	0.20382	0.00259267	0.0060012
k__Bacteria	p__Verrucomicrobia	c__Verrucomicrobiae		2394	1586	3673	2694	3401	3102	281	440	464	898	857	902		4.69347	3.10074	6.65857	5.89923	7.76413	7.54194	0.589977	0.855582	1.13456	1.63952	1.5756	1.40803		4.8176	7.06843	0.860039	1.54105

## Sheet: Order
Kingdom	Phylum	Class	Order		Reads													Ratio (%)													Average ratio (%)
					JS1	JS2	JS3	JW1	JW2	JW3	HS1	HS2	HS3	HW1	HW2	HW3		JS1	JS2	JS3	JW1	JW2	JW3	HS1	HS2	HS3	HW1	HW2	HW3		JS	JW	HS	HW
k__Bacteria	__	__	__		0	2	0	4	2	7	0	25	14	5	0	0		0	0.00391014	0	0.00875906	0.00456579	0.0170192	0	0.0486126	0.0342323	0.00912875	0	0		0.00130338	0.0101147	0.027615	0.00304292
k__Bacteria	p__Actinobacteria	c__Actinobacteria	o__Actinomycetales		0	0	0	0	0	6	10	34	20	0	0	0		0	0	0	0	0	0.0145879	0.0209956	0.0661131	0.0489033	0	0	0		0	0.00486263	0.0453374	0
k__Bacteria	p__Actinobacteria	c__Coriobacteriia	o__Coriobacteriales		0	0	4	0	0	9	5	0	6	0	0	0		0	0	0.00725137	0	0	0.0218818	0.0104978	0	0.014671	0	0	0		0.00241712	0.00729395	0.0083896	0
k__Bacteria	p__Bacteroidetes	__	__		0	0	0	0	0	3	0	0	0	0	0	0		0	0	0	0	0	0.00729395	0	0	0	0	0	0		0	0.00243132	0	0
k__Bacteria	p__Bacteroidetes	c__Bacteroidia	o__Bacteroidales		39862	39659	42648	20807	31126	25929	31960	35606	22090	30767	30800	42676		78.1501	77.5362	77.3141	45.5624	71.0574	63.0416	67.102	69.236	54.0137	56.1729	56.626	66.6178		77.6668	59.8872	63.4506	59.8055
k__Bacteria	p__Bacteroidetes	c__Flavobacteriia	o__Flavobacteriales		14	8	11	5	9	0	122	158	194	346	283	283		0.0274472	0.0156406	0.0199413	0.0109488	0.0205461	0	0.256146	0.307232	0.474362	0.63171	0.520297	0.441766		0.0210097	0.0104983	0.345913	0.531258
k__Bacteria	p__Bacteroidetes	c__Sphingobacteriia	o__Sphingobacteriales		0	0	0	0	0	0	0	57	0	4	8	10		0	0	0	0	0	0	0	0.110837	0	0.007303	0.014708	0.0156101		0	0	0.0369456	0.0125404
k__Bacteria	p__Deferribacteres	c__Deferribacteres	o__Deferribacterales		79	78	61	77	76	44	66	80	57	199	315	331		0.154881	0.152496	0.110583	0.168612	0.1735	0.106978	0.138571	0.15556	0.139375	0.363324	0.579129	0.516695		0.13932	0.149697	0.144502	0.486383
k__Bacteria	p__Firmicutes	c__Bacilli	o__Lactobacillales		223	364	263	2487	77	2600	356	1452	903	68	332	473		0.437195	0.711646	0.476777	5.44595	0.175783	6.32142	0.747444	2.82342	2.20799	0.124151	0.610384	0.738359		0.541873	3.98105	1.92628	0.490965
k__Bacteria	p__Firmicutes	c__Clostridia	o__Clostridiales		1924	3053	2010	1814	5345	4478	3196	4547	3757	5436	4328	6061		3.77203	5.96884	3.64381	3.97223	12.2021	10.8874	6.7102	8.84166	9.18649	9.92478	7.95705	9.46129		4.46156	9.02058	8.24612	9.11438
k__Bacteria	p__Firmicutes	c__Erysipelotrichi	o__Erysipelotrichales		84	70	72	62	699	225	415	300	1028	596	196	466		0.164683	0.136855	0.130525	0.135765	1.59574	0.547046	0.871318	0.583351	2.51363	1.08815	0.360347	0.727432		0.144021	0.759519	1.32277	0.725309
k__Bacteria	p__Planctomycetes	c__vadinHA49	o__PeHg47		4	0	0	0	0	0	0	0	0	6	0	0		0.00784206	0	0	0	0	0	0	0	0	0.0109545	0	0		0.00261402	0	0	0.0036515
k__Bacteria	p__Proteobacteria	__	__		2	0	0	0	0	0	0	0	0	0	0	0		0.00392103	0	0	0	0	0	0	0	0	0	0	0		0.00130701	0	0	0
k__Bacteria	p__Proteobacteria	c__Alphaproteobacteria	__		167	196	161	165	88	78	56	59	88	148	132	254		0.327406	0.383194	0.291868	0.361311	0.200895	0.189643	0.117575	0.114726	0.215175	0.270211	0.242683	0.396497		0.334156	0.250616	0.149159	0.30313
k__Bacteria	p__Proteobacteria	c__Alphaproteobacteria	o__RF32		366	262	417	152	370	332	0	0	0	0	0	0		0.717549	0.512229	0.755955	0.332844	0.844672	0.807197	0	0	0	0	0	0		0.661911	0.661571	0	0
k__Bacteria	p__Proteobacteria	c__Alphaproteobacteria	o__Rhizobiales		0	5	0	33	0	5	5	0	0	52	83	71		0	0.00977536	0	0.0722622	0	0.0121566	0.0104978	0	0	0.094939	0.152596	0.110832		0.00325845	0.0281396	0.00349927	0.119456
k__Bacteria	p__Proteobacteria	c__Alphaproteobacteria	o__Rickettsiales		12	0	8	0	0	0	0	2	8	2	6	0		0.0235262	0	0.0145027	0	0	0	0	0.00388901	0.0195613	0.0036515	0.011031	0		0.0126763	0	0.00781678	0.00489418
k__Bacteria	p__Proteobacteria	c__Betaproteobacteria	__		0	0	0	0	2	0	0	0	0	0	0	0		0	0	0	0	0.00456579	0	0	0	0	0	0	0		0	0.00152193	0	0
k__Bacteria	p__Proteobacteria	c__Betaproteobacteria	o__Burkholderiales		20	12	24	8	16	15	0	0	0	20	11	0		0.0392103	0.0234609	0.0435082	0.0175181	0.0365263	0.0364697	0	0	0	0.036515	0.0202236	0		0.0353931	0.0301714	0	0.0189129
k__Bacteria	p__Proteobacteria	c__Betaproteobacteria	o__Neisseriales		0	0	0	0	0	0	0	0	0	0	0	6		0	0	0	0	0	0	0	0	0	0	0	0.00936607		0	0	0	0.00312202
k__Bacteria	p__Proteobacteria	c__Betaproteobacteria	o__Nitrosomonadales		9	20	8	8	25	17	11	10	0	17	31	15		0.0176446	0.0391014	0.0145027	0.0175181	0.0570724	0.0413324	0.0230952	0.019445	0	0.0310378	0.0569937	0.0234152		0.0237496	0.038641	0.0141801	0.0371489
k__Bacteria	p__Proteobacteria	c__Deltaproteobacteria	o__Bdellovibrionales		0	2	0	0	0	0	0	0	0	0	0	0		0	0.00391014	0	0	0	0	0	0	0	0	0	0		0.00130338	0	0	0
k__Bacteria	p__Proteobacteria	c__Deltaproteobacteria	o__Desulfovibrionales		488	683	659	578	517	493	251	200	227	634	670	799		0.956731	1.33531	1.19466	1.26568	1.18026	1.19864	0.52699	0.388901	0.555053	1.15753	1.2318	1.24725		1.16224	1.21486	0.490315	1.21219
k__Bacteria	p__Proteobacteria	c__Gammaproteobacteria	__		1800	909	1792	910	581	1192	200	888	110	1080	341	537		3.52893	1.77716	3.24861	1.99269	1.32636	2.89813	0.419912	1.72672	0.268968	1.97181	0.62693	0.838264		2.85157	2.07239	0.8052	1.14567
k__Bacteria	p__Proteobacteria	c__Gammaproteobacteria	o__Aeromonadales		5	0	0	0	0	0	0	0	0	94	0	0		0.00980258	0	0	0	0	0	0	0	0	0.171621	0	0		0.00326753	0	0	0.0572068
k__Bacteria	p__Proteobacteria	c__Gammaproteobacteria	o__Enterobacteriales		2434	3126	2128	12479	809	1002	1797	3296	2384	2998	2613	4448		4.77189	6.11156	3.85773	27.3261	1.84686	2.43618	3.77291	6.40908	5.82928	5.4736	4.80402	6.94338		4.91373	10.5364	5.33709	5.74033
k__Bacteria	p__Proteobacteria	c__Gammaproteobacteria	o__Legionellales		0	2	0	0	0	0	0	0	0	0	0	0		0	0.00391014	0	0	0	0	0	0	0	0	0	0		0.00130338	0	0	0
k__Bacteria	p__Proteobacteria	c__Gammaproteobacteria	o__Pseudomonadales		1079	1032	1180	3280	609	1484	8898	4251	9547	11402	13383	6721		2.1154	2.01763	2.13915	7.18243	1.39028	3.60807	18.6819	8.26609	23.344	20.8172	24.6047	10.4916		2.09073	4.06026	16.764	18.6378
k__Bacteria	p__Proteobacteria	c__Gammaproteobacteria	o__Xanthomonadales		0	0	0	0	0	0	0	18	0	0	0	0		0	0	0	0	0	0	0	0.0350011	0	0	0	0		0	0	0.011667	0
k__Bacteria	p__Tenericutes	c__Mollicutes	o__RF39		41	80	43	104	52	109	0	4	0	0	3	8		0.0803811	0.156406	0.0779522	0.227736	0.118711	0.265013	0	0.00777802	0	0	0.00551552	0.0124881		0.104913	0.20382	0.00259267	0.0060012
k__Bacteria	p__Verrucomicrobia	c__Verrucomicrobiae	o__Verrucomicrobiales		2394	1586	3673	2694	3401	3102	281	440	464	898	857	902		4.69347	3.10074	6.65857	5.89923	7.76413	7.54194	0.589977	0.855582	1.13456	1.63952	1.5756	1.40803		4.8176	7.06843	0.860039	1.54105

## Sheet: Family
Kingdom	Phylum	Class	Order	Family		Reads													Ratio (%)													Average ratio (%)
						JS1	JS2	JS3	JW1	JW2	JW3	HS1	HS2	HS3	HW1	HW2	HW3		JS1	JS2	JS3	JW1	JW2	JW3	HS1	HS2	HS3	HW1	HW2	HW3		JS	JW	HS	HW
k__Bacteria	__	__	__	__		0	2	0	4	2	7	0	25	14	5	0	0		0	0.00391014	0	0.00875906	0.00456579	0.0170192	0	0.0486126	0.0342323	0.00912875	0	0		0.00130338	0.0101147	0.027615	0.00304292
k__Bacteria	p__Actinobacteria	c__Actinobacteria	o__Actinomycetales	__		0	0	0	0	0	6	0	0	7	0	0	0		0	0	0	0	0	0.0145879	0	0	0.0171162	0	0	0		0	0.00486263	0.00570539	0
k__Bacteria	p__Actinobacteria	c__Actinobacteria	o__Actinomycetales	f__Corynebacteriaceae		0	0	0	0	0	0	10	34	13	0	0	0		0	0	0	0	0	0	0.0209956	0.0661131	0.0317872	0	0	0		0	0	0.039632	0
k__Bacteria	p__Actinobacteria	c__Coriobacteriia	o__Coriobacteriales	f__Coriobacteriaceae		0	0	4	0	0	9	5	0	6	0	0	0		0	0	0.00725137	0	0	0.0218818	0.0104978	0	0.014671	0	0	0		0.00241712	0.00729395	0.0083896	0
k__Bacteria	p__Bacteroidetes	__	__	__		0	0	0	0	0	3	0	0	0	0	0	0		0	0	0	0	0	0.00729395	0	0	0	0	0	0		0	0.00243132	0	0
k__Bacteria	p__Bacteroidetes	c__Bacteroidia	o__Bacteroidales	__		399	396	470	299	318	220	182	57	165	645	427	684		0.782246	0.774209	0.852036	0.65474	0.725961	0.534889	0.38212	0.110837	0.403453	1.17761	0.785042	1.06773		0.80283	0.63853	0.298803	1.01013
k__Bacteria	p__Bacteroidetes	c__Bacteroidia	o__Bacteroidales	f__		113	89	152	212	95	70	70	42	54	206	166	180		0.221538	0.174001	0.275552	0.46423	0.216875	0.170192	0.146969	0.0816692	0.132039	0.376105	0.305192	0.280982		0.223697	0.283766	0.120226	0.32076
k__Bacteria	p__Bacteroidetes	c__Bacteroidia	o__Bacteroidales	f__Bacteroidaceae		8457	10168	8397	5600	6212	4682	5825	6663	5109	11525	8525	14010		16.5801	19.8792	15.2224	12.2627	14.1814	11.3834	12.2299	12.9562	12.4924	21.0418	15.6733	21.8698		17.2272	12.6092	12.5595	19.5283
k__Bacteria	p__Bacteroidetes	c__Bacteroidia	o__Bacteroidales	f__Porphyromonadaceae		24092	25260	26177	10192	18918	15901	23554	24563	14364	12794	14503	20729		47.2327	49.3851	47.4548	22.3181	43.1878	38.6603	49.4531	47.7628	35.1224	23.3587	26.6638	32.3582		48.0242	34.7221	44.1128	27.4602
k__Bacteria	p__Bacteroidetes	c__Bacteroidia	o__Bacteroidales	f__Prevotellaceae		0	0	5	0	0	0	0	0	0	0	0	0		0	0	0.00906421	0	0	0	0	0	0	0	0	0		0.0030214	0	0	0
k__Bacteria	p__Bacteroidetes	c__Bacteroidia	o__Bacteroidales	f__Rikenellaceae		6660	3679	7297	4450	5530	5008	2281	4241	2371	5486	7024	7019		13.057	7.19271	13.2283	9.74445	12.6244	12.176	4.7891	8.24664	5.79749	10.0161	12.9137	10.9567		11.1594	11.515	6.27774	11.2955
k__Bacteria	p__Bacteroidetes	c__Bacteroidia	o__Bacteroidales	f__[Odoribacteraceae]		141	67	150	54	53	48	48	40	27	111	155	54		0.276433	0.13099	0.271926	0.118247	0.120994	0.116703	0.100779	0.0777802	0.0660195	0.202658	0.284968	0.0842947		0.22645	0.118648	0.0815262	0.19064
k__Bacteria	p__Bacteroidetes	c__Flavobacteriia	o__Flavobacteriales	f__Flavobacteriaceae		0	0	0	0	0	0	0	9	0	0	0	10		0	0	0	0	0	0	0	0.0175005	0	0	0	0.0156101		0	0	0.00583351	0.00520337
k__Bacteria	p__Bacteroidetes	c__Flavobacteriia	o__Flavobacteriales	f__[Weeksellaceae]		14	8	11	5	9	0	122	149	194	346	283	273		0.0274472	0.0156406	0.0199413	0.0109488	0.0205461	0	0.256146	0.289731	0.474362	0.63171	0.520297	0.426156		0.0210097	0.0104983	0.34008	0.526054
k__Bacteria	p__Bacteroidetes	c__Sphingobacteriia	o__Sphingobacteriales	f__Sphingobacteriaceae		0	0	0	0	0	0	0	57	0	4	8	10		0	0	0	0	0	0	0	0.110837	0	0.007303	0.014708	0.0156101		0	0	0.0369456	0.0125404
k__Bacteria	p__Deferribacteres	c__Deferribacteres	o__Deferribacterales	f__Deferribacteraceae		79	78	61	77	76	44	66	80	57	199	315	331		0.154881	0.152496	0.110583	0.168612	0.1735	0.106978	0.138571	0.15556	0.139375	0.363324	0.579129	0.516695		0.13932	0.149697	0.144502	0.486383
k__Bacteria	p__Firmicutes	c__Bacilli	o__Lactobacillales	f__		0	0	4	0	0	0	0	0	0	0	0	0		0	0	0.00725137	0	0	0	0	0	0	0	0	0		0.00241712	0	0	0
k__Bacteria	p__Firmicutes	c__Bacilli	o__Lactobacillales	f__Enterococcaceae		180	232	216	149	36	113	356	1423	900	68	332	352		0.352893	0.453577	0.391574	0.326275	0.0821843	0.274739	0.747444	2.76703	2.20065	0.124151	0.610384	0.549476		0.399348	0.227733	1.90504	0.428004
k__Bacteria	p__Firmicutes	c__Bacilli	o__Lactobacillales	f__Lactobacillaceae		0	0	0	4	0	0	0	20	3	0	0	0		0	0	0	0.00875906	0	0	0	0.0388901	0.0073355	0	0	0		0	0.00291969	0.0154085	0
k__Bacteria	p__Firmicutes	c__Bacilli	o__Lactobacillales	f__Streptococcaceae		43	132	43	2334	41	2487	0	9	0	0	0	121		0.0843022	0.25807	0.0779522	5.11091	0.0935988	6.04668	0	0.0175005	0	0	0	0.188882		0.140108	3.7504	0.00583351	0.0629608
k__Bacteria	p__Firmicutes	c__Clostridia	o__Clostridiales	__		54	126	66	26	397	192	191	127	184	560	465	667		0.105868	0.246339	0.119648	0.0569339	0.90631	0.466813	0.401016	0.246952	0.449911	1.02242	0.854905	1.0412		0.157285	0.476685	0.36596	0.97284
k__Bacteria	p__Firmicutes	c__Clostridia	o__Clostridiales	f__		208	141	224	13	243	136	88	138	69	179	70	276		0.407787	0.275665	0.406077	0.0284669	0.554744	0.330659	0.184761	0.268342	0.168717	0.326809	0.128695	0.430839		0.363176	0.304623	0.207273	0.295448
k__Bacteria	p__Firmicutes	c__Clostridia	o__Clostridiales	f__Christensenellaceae		6	0	9	0	19	0	0	0	0	0	0	0		0.0117631	0	0.0163156	0	0.043375	0	0	0	0	0	0	0		0.00935956	0.0144583	0	0
k__Bacteria	p__Firmicutes	c__Clostridia	o__Clostridiales	f__Dehalobacteriaceae		0	0	0	0	29	10	8	3	0	42	11	9		0	0	0	0	0.066204	0.0243132	0.0167965	0.00583351	0	0.0766815	0.0202236	0.0140491		0	0.0301724	0.00754333	0.0369847
k__Bacteria	p__Firmicutes	c__Clostridia	o__Clostridiales	f__Eubacteriaceae		8	14	3	2	21	9	22	61	24	22	25	38		0.0156841	0.027371	0.00543853	0.00437953	0.0479408	0.0218818	0.0461903	0.118615	0.058684	0.0401665	0.0459626	0.0593185		0.0161646	0.0247341	0.0744964	0.0484825
k__Bacteria	p__Firmicutes	c__Clostridia	o__Clostridiales	f__Lachnospiraceae		643	1200	660	1121	1371	1337	619	1050	779	681	525	871		1.26061	2.34609	1.19648	2.45473	3.12985	3.25067	1.29963	2.04173	1.90479	1.24334	0.965215	1.35964		1.60106	2.94508	1.74871	1.1894
k__Bacteria	p__Firmicutes	c__Clostridia	o__Clostridiales	f__Ruminococcaceae		714	1133	800	559	2979	2600	2037	2852	2454	3510	2894	3711		1.39981	2.2151	1.45027	1.22408	6.80075	6.32142	4.27681	5.54573	6.00044	6.40838	5.32064	5.79292		1.68839	4.78208	5.27432	5.84065
k__Bacteria	p__Firmicutes	c__Clostridia	o__Clostridiales	f__Veillonellaceae		273	390	243	82	149	152	202	267	161	382	304	442		0.535221	0.762478	0.440521	0.179561	0.340152	0.36956	0.424111	0.519183	0.393672	0.697437	0.558906	0.689967		0.579407	0.296424	0.445655	0.64877
k__Bacteria	p__Firmicutes	c__Clostridia	o__Clostridiales	f__[Mogibacteriaceae]		18	49	5	11	137	42	29	49	86	60	34	47		0.0352893	0.0957985	0.00906421	0.0240874	0.312757	0.102115	0.0608873	0.0952807	0.210284	0.109545	0.0625092	0.0733676		0.0467173	0.14632	0.122151	0.0818073
k__Bacteria	p__Firmicutes	c__Erysipelotrichi	o__Erysipelotrichales	f__Erysipelotrichaceae		84	70	72	62	699	225	415	300	1028	596	196	466		0.164683	0.136855	0.130525	0.135765	1.59574	0.547046	0.871318	0.583351	2.51363	1.08815	0.360347	0.727432		0.144021	0.759519	1.32277	0.725309
k__Bacteria	p__Planctomycetes	c__vadinHA49	o__PeHg47	f__		4	0	0	0	0	0	0	0	0	6	0	0		0.00784206	0	0	0	0	0	0	0	0	0.0109545	0	0		0.00261402	0	0	0.0036515
k__Bacteria	p__Proteobacteria	__	__	__		2	0	0	0	0	0	0	0	0	0	0	0		0.00392103	0	0	0	0	0	0	0	0	0	0	0		0.00130701	0	0	0
k__Bacteria	p__Proteobacteria	c__Alphaproteobacteria	__	__		167	196	161	165	88	78	56	59	88	148	132	254		0.327406	0.383194	0.291868	0.361311	0.200895	0.189643	0.117575	0.114726	0.215175	0.270211	0.242683	0.396497		0.334156	0.250616	0.149159	0.30313
k__Bacteria	p__Proteobacteria	c__Alphaproteobacteria	o__RF32	f__		366	262	417	152	370	332	0	0	0	0	0	0		0.717549	0.512229	0.755955	0.332844	0.844672	0.807197	0	0	0	0	0	0		0.661911	0.661571	0	0
k__Bacteria	p__Proteobacteria	c__Alphaproteobacteria	o__Rhizobiales	f__Bradyrhizobiaceae		0	0	0	0	0	0	0	0	0	7	0	13		0	0	0	0	0	0	0	0	0	0.0127803	0	0.0202932		0	0	0	0.0110245
k__Bacteria	p__Proteobacteria	c__Alphaproteobacteria	o__Rhizobiales	f__Brucellaceae		0	5	0	33	0	5	5	0	0	45	83	58		0	0.00977536	0	0.0722622	0	0.0121566	0.0104978	0	0	0.0821588	0.152596	0.0905387		0.00325845	0.0281396	0.00349927	0.108431
k__Bacteria	p__Proteobacteria	c__Alphaproteobacteria	o__Rickettsiales	f__		0	0	0	0	0	0	0	0	0	2	0	0		0	0	0	0	0	0	0	0	0	0.0036515	0	0		0	0	0	0.00121717
k__Bacteria	p__Proteobacteria	c__Alphaproteobacteria	o__Rickettsiales	f__mitochondria		12	0	8	0	0	0	0	2	8	0	6	0		0.0235262	0	0.0145027	0	0	0	0	0.00388901	0.0195613	0	0.011031	0		0.0126763	0	0.00781678	0.00367701
k__Bacteria	p__Proteobacteria	c__Betaproteobacteria	__	__		0	0	0	0	2	0	0	0	0	0	0	0		0	0	0	0	0.00456579	0	0	0	0	0	0	0		0	0.00152193	0	0
k__Bacteria	p__Proteobacteria	c__Betaproteobacteria	o__Burkholderiales	f__Oxalobacteraceae		20	12	24	8	16	15	0	0	0	20	11	0		0.0392103	0.0234609	0.0435082	0.0175181	0.0365263	0.0364697	0	0	0	0.036515	0.0202236	0		0.0353931	0.0301714	0	0.0189129
k__Bacteria	p__Proteobacteria	c__Betaproteobacteria	o__Neisseriales	f__Neisseriaceae		0	0	0	0	0	0	0	0	0	0	0	6		0	0	0	0	0	0	0	0	0	0	0	0.00936607		0	0	0	0.00312202
k__Bacteria	p__Proteobacteria	c__Betaproteobacteria	o__Nitrosomonadales	f__Nitrosomonadaceae		9	20	8	8	25	17	11	10	0	17	31	15		0.0176446	0.0391014	0.0145027	0.0175181	0.0570724	0.0413324	0.0230952	0.019445	0	0.0310378	0.0569937	0.0234152		0.0237496	0.038641	0.0141801	0.0371489
k__Bacteria	p__Proteobacteria	c__Deltaproteobacteria	o__Bdellovibrionales	f__Bdellovibrionaceae		0	2	0	0	0	0	0	0	0	0	0	0		0	0.00391014	0	0	0	0	0	0	0	0	0	0		0.00130338	0	0	0
k__Bacteria	p__Proteobacteria	c__Deltaproteobacteria	o__Desulfovibrionales	f__Desulfovibrionaceae		488	683	659	578	517	493	251	200	227	634	670	799		0.956731	1.33531	1.19466	1.26568	1.18026	1.19864	0.52699	0.388901	0.555053	1.15753	1.2318	1.24725		1.16224	1.21486	0.490315	1.21219
k__Bacteria	p__Proteobacteria	c__Gammaproteobacteria	__	__		1800	909	1792	910	581	1192	200	888	110	1080	341	537		3.52893	1.77716	3.24861	1.99269	1.32636	2.89813	0.419912	1.72672	0.268968	1.97181	0.62693	0.838264		2.85157	2.07239	0.8052	1.14567
k__Bacteria	p__Proteobacteria	c__Gammaproteobacteria	o__Aeromonadales	f__Aeromonadaceae		5	0	0	0	0	0	0	0	0	94	0	0		0.00980258	0	0	0	0	0	0	0	0	0.171621	0	0		0.00326753	0	0	0.0572068
k__Bacteria	p__Proteobacteria	c__Gammaproteobacteria	o__Enterobacteriales	f__Enterobacteriaceae		2434	3126	2128	12479	809	1002	1797	3296	2384	2998	2613	4448		4.77189	6.11156	3.85773	27.3261	1.84686	2.43618	3.77291	6.40908	5.82928	5.4736	4.80402	6.94338		4.91373	10.5364	5.33709	5.74033
k__Bacteria	p__Proteobacteria	c__Gammaproteobacteria	o__Legionellales	__		0	2	0	0	0	0	0	0	0	0	0	0		0	0.00391014	0	0	0	0	0	0	0	0	0	0		0.00130338	0	0	0
k__Bacteria	p__Proteobacteria	c__Gammaproteobacteria	o__Pseudomonadales	f__Moraxellaceae		0	74	10	0	0	0	23	1350	38	16	42	54		0	0.144675	0.0181284	0	0	0	0.0482899	2.62508	0.0929164	0.029212	0.0772172	0.0842947		0.0542679	0	0.922095	0.0635746
k__Bacteria	p__Proteobacteria	c__Gammaproteobacteria	o__Pseudomonadales	f__Pseudomonadaceae		1079	958	1170	3280	609	1484	8875	2901	9509	11386	13341	6667		2.1154	1.87296	2.12103	7.18243	1.39028	3.60807	18.6336	5.64101	23.2511	20.788	24.5275	10.4073		2.03646	4.06026	15.8419	18.5743
k__Bacteria	p__Proteobacteria	c__Gammaproteobacteria	o__Xanthomonadales	f__Xanthomonadaceae		0	0	0	0	0	0	0	18	0	0	0	0		0	0	0	0	0	0	0	0.0350011	0	0	0	0		0	0	0.011667	0
k__Bacteria	p__Tenericutes	c__Mollicutes	o__RF39	f__		41	80	43	104	52	109	0	4	0	0	3	8		0.0803811	0.156406	0.0779522	0.227736	0.118711	0.265013	0	0.00777802	0	0	0.00551552	0.0124881		0.104913	0.20382	0.00259267	0.0060012
k__Bacteria	p__Verrucomicrobia	c__Verrucomicrobiae	o__Verrucomicrobiales	f__Verrucomicrobiaceae		2394	1586	3673	2694	3401	3102	281	440	464	898	857	902		4.69347	3.10074	6.65857	5.89923	7.76413	7.54194	0.589977	0.855582	1.13456	1.63952	1.5756	1.40803		4.8176	7.06843	0.860039	1.54105

## Sheet: Genus
Kingdom	Phylum	Class	Order	Family	Genus		Reads													Ratio (%)													Average ratio (%)
							JS1	JS2	JS3	JW1	JW2	JW3	HS1	HS2	HS3	HW1	HW2	HW3		JS1	JS2	JS3	JW1	JW2	JW3	HS1	HS2	HS3	HW1	HW2	HW3		JS	JW	HS	HW
k__Bacteria	__	__	__	__	__		0	2	0	4	2	7	0	25	14	5	0	0		0	0.00391014	0	0.00875906	0.00456579	0.0170192	0	0.0486126	0.0342323	0.00912875	0	0		0.00130338	0.0101147	0.027615	0.00304292
k__Bacteria	p__Actinobacteria	c__Actinobacteria	o__Actinomycetales	__	__		0	0	0	0	0	6	0	0	7	0	0	0		0	0	0	0	0	0.0145879	0	0	0.0171162	0	0	0		0	0.00486263	0.00570539	0
k__Bacteria	p__Actinobacteria	c__Actinobacteria	o__Actinomycetales	f__Corynebacteriaceae	Corynebacterium		0	0	0	0	0	0	10	34	13	0	0	0		0	0	0	0	0	0	0.0209956	0.0661131	0.0317872	0	0	0		0	0	0.039632	0
k__Bacteria	p__Actinobacteria	c__Coriobacteriia	o__Coriobacteriales	f__Coriobacteriaceae	__		0	0	4	0	0	9	5	0	6	0	0	0		0	0	0.00725137	0	0	0.0218818	0.0104978	0	0.014671	0	0	0		0.00241712	0.00729395	0.0083896	0
k__Bacteria	p__Bacteroidetes	__	__	__	__		0	0	0	0	0	3	0	0	0	0	0	0		0	0	0	0	0	0.00729395	0	0	0	0	0	0		0	0.00243132	0	0
k__Bacteria	p__Bacteroidetes	c__Bacteroidia	o__Bacteroidales	__	__		399	396	470	299	318	220	182	57	165	645	427	684		0.782246	0.774209	0.852036	0.65474	0.725961	0.534889	0.38212	0.110837	0.403453	1.17761	0.785042	1.06773		0.80283	0.63853	0.298803	1.01013
k__Bacteria	p__Bacteroidetes	c__Bacteroidia	o__Bacteroidales	f__			113	89	152	212	95	70	70	42	54	206	166	180		0.221538	0.174001	0.275552	0.46423	0.216875	0.170192	0.146969	0.0816692	0.132039	0.376105	0.305192	0.280982		0.223697	0.283766	0.120226	0.32076
k__Bacteria	p__Bacteroidetes	c__Bacteroidia	o__Bacteroidales	f__Bacteroidaceae	__		216	179	290	475	343	194	544	515	389	1050	1038	939		0.423471	0.349958	0.525724	1.04014	0.783034	0.471675	1.14216	1.00142	0.95117	1.91704	1.90837	1.46579		0.433051	0.764949	1.03158	1.76373
k__Bacteria	p__Bacteroidetes	c__Bacteroidia	o__Bacteroidales	f__Bacteroidaceae	Bacteroides		8241	9989	8107	5125	5869	4488	5281	6148	4720	10475	7487	13071		16.1566	19.5292	14.6967	11.2225	13.3983	10.9117	11.0878	11.9548	11.5412	19.1247	13.7649	20.404		16.7942	11.8442	11.5279	17.7645
k__Bacteria	p__Bacteroidetes	c__Bacteroidia	o__Bacteroidales	f__Porphyromonadaceae	__		168	228	225	376	232	85	282	316	150	110	512	408		0.329367	0.445757	0.407889	0.823352	0.529632	0.206662	0.592076	0.614463	0.366775	0.200833	0.941315	0.636893		0.394338	0.519882	0.524438	0.593013
k__Bacteria	p__Bacteroidetes	c__Bacteroidia	o__Bacteroidales	f__Porphyromonadaceae	Candidatus Azobacteroides		681	348	787	655	594	595	3	3	7	29	3	4		1.33511	0.680365	1.42671	1.4343	1.35604	1.44663	0.00629868	0.00583351	0.0171162	0.0529468	0.00551552	0.00624405		1.14739	1.41232	0.00974946	0.0215688
k__Bacteria	p__Bacteroidetes	c__Bacteroidia	o__Bacteroidales	f__Porphyromonadaceae	Dysgonomonas		1312	2415	1393	2090	636	702	956	921	772	1701	1542	1729		2.5722	4.7215	2.52529	4.57661	1.45192	1.70678	2.00718	1.79089	1.88767	3.1056	2.83498	2.69899		3.273	2.57844	1.89525	2.87986
k__Bacteria	p__Bacteroidetes	c__Bacteroidia	o__Bacteroidales	f__Porphyromonadaceae	Paludibacter		366	300	336	189	262	129	265	379	193	502	666	780		0.717549	0.586522	0.609115	0.413866	0.598119	0.31364	0.556384	0.736967	0.471917	0.916527	1.22444	1.21759		0.637728	0.441875	0.588423	1.11952
k__Bacteria	p__Bacteroidetes	c__Bacteroidia	o__Bacteroidales	f__Porphyromonadaceae	Parabacteroides		21565	21969	23436	6882	17194	14390	22048	22944	13242	10452	11780	17808		42.2785	42.951	42.4858	15.07	39.2521	34.9866	46.2911	44.6147	32.3789	19.0827	21.6576	27.7985		42.5718	29.7696	41.0949	22.8463
k__Bacteria	p__Bacteroidetes	c__Bacteroidia	o__Bacteroidales	f__Prevotellaceae	Prevotella		0	0	5	0	0	0	0	0	0	0	0	0		0	0	0.00906421	0	0	0	0	0	0	0	0	0		0.0030214	0	0	0
k__Bacteria	p__Bacteroidetes	c__Bacteroidia	o__Bacteroidales	f__Rikenellaceae	__		41	53	55	34	58	51	47	30	40	91	73	102		0.0803811	0.103619	0.0997063	0.074452	0.132408	0.123997	0.0986794	0.0583351	0.0978067	0.166143	0.134211	0.159223		0.0945688	0.110286	0.0849404	0.153192
k__Bacteria	p__Bacteroidetes	c__Bacteroidia	o__Bacteroidales	f__Rikenellaceae			6447	3472	7061	4270	5304	4759	2192	4026	2289	5197	6749	6688		12.6394	6.78801	12.8005	9.3503	12.1085	11.5706	4.60224	7.82857	5.59699	9.48842	12.4081	10.44		10.7426	11.0098	6.00927	10.7788
k__Bacteria	p__Bacteroidetes	c__Bacteroidia	o__Bacteroidales	f__Rikenellaceae	Alistipes		0	0	0	0	0	0	0	0	0	7	0	0		0	0	0	0	0	0	0	0	0	0.0127803	0	0		0	0	0	0.00426008
k__Bacteria	p__Bacteroidetes	c__Bacteroidia	o__Bacteroidales	f__Rikenellaceae	Rikenella		172	154	181	146	168	198	42	185	42	191	202	229		0.337209	0.301081	0.328124	0.319706	0.383527	0.4814	0.0881816	0.359733	0.102697	0.348718	0.371378	0.357472		0.322138	0.394878	0.183537	0.359189
k__Bacteria	p__Bacteroidetes	c__Bacteroidia	o__Bacteroidales	f__[Odoribacteraceae]	Odoribacter		141	67	150	54	53	48	48	40	27	111	155	54		0.276433	0.13099	0.271926	0.118247	0.120994	0.116703	0.100779	0.0777802	0.0660195	0.202658	0.284968	0.0842947		0.22645	0.118648	0.0815262	0.19064
k__Bacteria	p__Bacteroidetes	c__Flavobacteriia	o__Flavobacteriales	f__Flavobacteriaceae	Flavobacterium		0	0	0	0	0	0	0	9	0	0	0	10		0	0	0	0	0	0	0	0.0175005	0	0	0	0.0156101		0	0	0.00583351	0.00520337
k__Bacteria	p__Bacteroidetes	c__Flavobacteriia	o__Flavobacteriales	f__[Weeksellaceae]	Chryseobacterium		14	8	7	5	9	0	122	146	194	328	283	273		0.0274472	0.0156406	0.0126899	0.0109488	0.0205461	0	0.256146	0.283898	0.474362	0.598846	0.520297	0.426156		0.0185926	0.0104983	0.338135	0.5151
k__Bacteria	p__Bacteroidetes	c__Flavobacteriia	o__Flavobacteriales	f__[Weeksellaceae]	Wautersiella		0	0	4	0	0	0	0	3	0	18	0	0		0	0	0.00725137	0	0	0	0	0.00583351	0	0.0328635	0	0		0.00241712	0	0.0019445	0.0109545
k__Bacteria	p__Bacteroidetes	c__Sphingobacteriia	o__Sphingobacteriales	f__Sphingobacteriaceae	Sphingobacterium		0	0	0	0	0	0	0	57	0	4	8	10		0	0	0	0	0	0	0	0.110837	0	0.007303	0.014708	0.0156101		0	0	0.0369456	0.0125404
k__Bacteria	p__Deferribacteres	c__Deferribacteres	o__Deferribacterales	f__Deferribacteraceae	Mucispirillum		79	78	61	77	76	44	66	80	57	199	315	331		0.154881	0.152496	0.110583	0.168612	0.1735	0.106978	0.138571	0.15556	0.139375	0.363324	0.579129	0.516695		0.13932	0.149697	0.144502	0.486383
k__Bacteria	p__Firmicutes	c__Bacilli	o__Lactobacillales	f__			0	0	4	0	0	0	0	0	0	0	0	0		0	0	0.00725137	0	0	0	0	0	0	0	0	0		0.00241712	0	0	0
k__Bacteria	p__Firmicutes	c__Bacilli	o__Lactobacillales	f__Enterococcaceae	Enterococcus		180	232	216	149	36	113	356	1423	900	68	332	352		0.352893	0.453577	0.391574	0.326275	0.0821843	0.274739	0.747444	2.76703	2.20065	0.124151	0.610384	0.549476		0.399348	0.227733	1.90504	0.428004
k__Bacteria	p__Firmicutes	c__Bacilli	o__Lactobacillales	f__Lactobacillaceae	Lactobacillus		0	0	0	4	0	0	0	20	3	0	0	0		0	0	0	0.00875906	0	0	0	0.0388901	0.0073355	0	0	0		0	0.00291969	0.0154085	0
k__Bacteria	p__Firmicutes	c__Bacilli	o__Lactobacillales	f__Streptococcaceae	Lactococcus		43	132	43	2334	41	2487	0	9	0	0	0	121		0.0843022	0.25807	0.0779522	5.11091	0.0935988	6.04668	0	0.0175005	0	0	0	0.188882		0.140108	3.7504	0.00583351	0.0629608
k__Bacteria	p__Firmicutes	c__Clostridia	o__Clostridiales	__	__		54	126	66	26	397	192	191	127	184	560	465	667		0.105868	0.246339	0.119648	0.0569339	0.90631	0.466813	0.401016	0.246952	0.449911	1.02242	0.854905	1.0412		0.157285	0.476685	0.36596	0.97284
k__Bacteria	p__Firmicutes	c__Clostridia	o__Clostridiales	f__			208	141	224	13	243	136	88	138	69	179	70	276		0.407787	0.275665	0.406077	0.0284669	0.554744	0.330659	0.184761	0.268342	0.168717	0.326809	0.128695	0.430839		0.363176	0.304623	0.207273	0.295448
k__Bacteria	p__Firmicutes	c__Clostridia	o__Clostridiales	f__Christensenellaceae			6	0	9	0	19	0	0	0	0	0	0	0		0.0117631	0	0.0163156	0	0.043375	0	0	0	0	0	0	0		0.00935956	0.0144583	0	0
k__Bacteria	p__Firmicutes	c__Clostridia	o__Clostridiales	f__Dehalobacteriaceae	Dehalobacterium		0	0	0	0	29	10	8	3	0	42	11	9		0	0	0	0	0.066204	0.0243132	0.0167965	0.00583351	0	0.0766815	0.0202236	0.0140491		0	0.0301724	0.00754333	0.0369847
k__Bacteria	p__Firmicutes	c__Clostridia	o__Clostridiales	f__Eubacteriaceae	Anaerofustis		8	14	3	2	21	9	22	61	24	22	25	38		0.0156841	0.027371	0.00543853	0.00437953	0.0479408	0.0218818	0.0461903	0.118615	0.058684	0.0401665	0.0459626	0.0593185		0.0161646	0.0247341	0.0744964	0.0484825
k__Bacteria	p__Firmicutes	c__Clostridia	o__Clostridiales	f__Lachnospiraceae	__		590	1116	586	1121	865	743	585	949	720	550	455	687		1.1567	2.18186	1.06233	2.45473	1.97471	1.80647	1.22824	1.84533	1.76052	1.00416	0.83652	1.07242		1.46696	2.07863	1.61137	0.971033
k__Bacteria	p__Firmicutes	c__Clostridia	o__Clostridiales	f__Lachnospiraceae	Coprococcus		53	84	74	0	506	594	34	101	59	131	70	184		0.103907	0.164226	0.13415	0	1.15515	1.4442	0.0713851	0.196395	0.144265	0.239173	0.128695	0.287226		0.134095	0.866449	0.137348	0.218365
k__Bacteria	p__Firmicutes	c__Clostridia	o__Clostridiales	f__Ruminococcaceae	__		254	428	257	165	1021	707	436	322	417	1202	1296	1431		0.497971	0.836771	0.4659	0.361311	2.33084	1.71894	0.915409	0.62613	1.01963	2.19455	2.3827	2.23381		0.600214	1.47036	0.853725	2.27035
k__Bacteria	p__Firmicutes	c__Clostridia	o__Clostridiales	f__Ruminococcaceae			363	467	415	327	1908	1660	1429	2445	1919	2128	1393	1973		0.711667	0.913019	0.75233	0.716053	4.35577	4.03598	3.00027	4.75431	4.69228	3.8852	2.56104	3.07988		0.792338	3.03593	4.14895	3.17537
k__Bacteria	p__Firmicutes	c__Clostridia	o__Clostridiales	f__Ruminococcaceae	Oscillospira		0	0	12	0	0	90	0	0	0	17	0	28		0	0	0.0217541	0	0	0.218818	0	0	0	0.0310378	0	0.0437083		0.00725137	0.0729395	0	0.0249154
k__Bacteria	p__Firmicutes	c__Clostridia	o__Clostridiales	f__Ruminococcaceae	Ruminococcus		97	238	116	67	50	143	172	85	118	163	205	279		0.19017	0.465307	0.21029	0.146714	0.114145	0.347678	0.361125	0.165283	0.28853	0.297597	0.376894	0.435522		0.288589	0.202846	0.271646	0.370004
k__Bacteria	p__Firmicutes	c__Clostridia	o__Clostridiales	f__Veillonellaceae			273	390	243	82	149	152	202	267	161	382	304	442		0.535221	0.762478	0.440521	0.179561	0.340152	0.36956	0.424111	0.519183	0.393672	0.697437	0.558906	0.689967		0.579407	0.296424	0.445655	0.64877
k__Bacteria	p__Firmicutes	c__Clostridia	o__Clostridiales	f__[Mogibacteriaceae]	__		0	0	0	7	105	42	0	11	32	24	0	15		0	0	0	0.0153284	0.239704	0.102115	0	0.0213895	0.0782453	0.043818	0	0.0234152		0	0.119049	0.0332116	0.0224111
k__Bacteria	p__Firmicutes	c__Clostridia	o__Clostridiales	f__[Mogibacteriaceae]			18	49	5	4	32	0	29	38	54	36	34	32		0.0352893	0.0957985	0.00906421	0.00875906	0.0730527	0	0.0608873	0.0738911	0.132039	0.065727	0.0625092	0.0499524		0.0467173	0.0272706	0.0889391	0.0593962
k__Bacteria	p__Firmicutes	c__Erysipelotrichi	o__Erysipelotrichales	f__Erysipelotrichaceae			84	70	72	62	699	225	415	300	1028	596	196	466		0.164683	0.136855	0.130525	0.135765	1.59574	0.547046	0.871318	0.583351	2.51363	1.08815	0.360347	0.727432		0.144021	0.759519	1.32277	0.725309
k__Bacteria	p__Planctomycetes	c__vadinHA49	o__PeHg47	f__			4	0	0	0	0	0	0	0	0	6	0	0		0.00784206	0	0	0	0	0	0	0	0	0.0109545	0	0		0.00261402	0	0	0.0036515
k__Bacteria	p__Proteobacteria	__	__	__	__		2	0	0	0	0	0	0	0	0	0	0	0		0.00392103	0	0	0	0	0	0	0	0	0	0	0		0.00130701	0	0	0
k__Bacteria	p__Proteobacteria	c__Alphaproteobacteria	__	__	__		167	196	161	165	88	78	56	59	88	148	132	254		0.327406	0.383194	0.291868	0.361311	0.200895	0.189643	0.117575	0.114726	0.215175	0.270211	0.242683	0.396497		0.334156	0.250616	0.149159	0.30313
k__Bacteria	p__Proteobacteria	c__Alphaproteobacteria	o__RF32	f__			366	262	417	152	370	332	0	0	0	0	0	0		0.717549	0.512229	0.755955	0.332844	0.844672	0.807197	0	0	0	0	0	0		0.661911	0.661571	0	0
k__Bacteria	p__Proteobacteria	c__Alphaproteobacteria	o__Rhizobiales	f__Bradyrhizobiaceae	__		0	0	0	0	0	0	0	0	0	7	0	13		0	0	0	0	0	0	0	0	0	0.0127803	0	0.0202932		0	0	0	0.0110245
k__Bacteria	p__Proteobacteria	c__Alphaproteobacteria	o__Rhizobiales	f__Brucellaceae	Ochrobactrum		0	5	0	33	0	5	5	0	0	45	83	58		0	0.00977536	0	0.0722622	0	0.0121566	0.0104978	0	0	0.0821588	0.152596	0.0905387		0.00325845	0.0281396	0.00349927	0.108431
k__Bacteria	p__Proteobacteria	c__Alphaproteobacteria	o__Rickettsiales	f__			0	0	0	0	0	0	0	0	0	2	0	0		0	0	0	0	0	0	0	0	0	0.0036515	0	0		0	0	0	0.00121717
k__Bacteria	p__Proteobacteria	c__Alphaproteobacteria	o__Rickettsiales	f__mitochondria	__		12	0	8	0	0	0	0	2	8	0	6	0		0.0235262	0	0.0145027	0	0	0	0	0.00388901	0.0195613	0	0.011031	0		0.0126763	0	0.00781678	0.00367701
k__Bacteria	p__Proteobacteria	c__Betaproteobacteria	__	__	__		0	0	0	0	2	0	0	0	0	0	0	0		0	0	0	0	0.00456579	0	0	0	0	0	0	0		0	0.00152193	0	0
k__Bacteria	p__Proteobacteria	c__Betaproteobacteria	o__Burkholderiales	f__Oxalobacteraceae	Oxalobacter		20	12	24	8	16	15	0	0	0	20	11	0		0.0392103	0.0234609	0.0435082	0.0175181	0.0365263	0.0364697	0	0	0	0.036515	0.0202236	0		0.0353931	0.0301714	0	0.0189129
k__Bacteria	p__Proteobacteria	c__Betaproteobacteria	o__Neisseriales	f__Neisseriaceae			0	0	0	0	0	0	0	0	0	0	0	6		0	0	0	0	0	0	0	0	0	0	0	0.00936607		0	0	0	0.00312202
k__Bacteria	p__Proteobacteria	c__Betaproteobacteria	o__Nitrosomonadales	f__Nitrosomonadaceae	__		9	20	8	8	25	17	11	10	0	17	31	15		0.0176446	0.0391014	0.0145027	0.0175181	0.0570724	0.0413324	0.0230952	0.019445	0	0.0310378	0.0569937	0.0234152		0.0237496	0.038641	0.0141801	0.0371489
k__Bacteria	p__Proteobacteria	c__Deltaproteobacteria	o__Bdellovibrionales	f__Bdellovibrionaceae	Bdellovibrio		0	2	0	0	0	0	0	0	0	0	0	0		0	0.00391014	0	0	0	0	0	0	0	0	0	0		0.00130338	0	0	0
k__Bacteria	p__Proteobacteria	c__Deltaproteobacteria	o__Desulfovibrionales	f__Desulfovibrionaceae	__		147	240	184	219	143	141	0	0	0	7	0	0		0.288196	0.469217	0.333563	0.479559	0.326454	0.342815	0	0	0	0.0127803	0	0		0.363659	0.382943	0	0.00426008
k__Bacteria	p__Proteobacteria	c__Deltaproteobacteria	o__Desulfovibrionales	f__Desulfovibrionaceae			341	443	475	359	374	352	251	200	227	627	670	799		0.668536	0.866097	0.8611	0.786126	0.853803	0.855823	0.52699	0.388901	0.555053	1.14475	1.2318	1.24725		0.798578	0.831917	0.490315	1.20793
k__Bacteria	p__Proteobacteria	c__Gammaproteobacteria	__	__	__		1800	909	1792	910	581	1192	200	888	110	1080	341	537		3.52893	1.77716	3.24861	1.99269	1.32636	2.89813	0.419912	1.72672	0.268968	1.97181	0.62693	0.838264		2.85157	2.07239	0.8052	1.14567
k__Bacteria	p__Proteobacteria	c__Gammaproteobacteria	o__Aeromonadales	f__Aeromonadaceae	Aeromonas		5	0	0	0	0	0	0	0	0	94	0	0		0.00980258	0	0	0	0	0	0	0	0	0.171621	0	0		0.00326753	0	0	0.0572068
k__Bacteria	p__Proteobacteria	c__Gammaproteobacteria	o__Enterobacteriales	f__Enterobacteriaceae	__		1909	2648	1747	11755	809	1002	1793	2681	2298	2975	2288	3137		3.74262	5.17703	3.16704	25.7407	1.84686	2.43618	3.76451	5.21321	5.61899	5.43161	4.2065	4.8969		4.0289	10.0079	4.86557	4.845
k__Bacteria	p__Proteobacteria	c__Gammaproteobacteria	o__Enterobacteriales	f__Enterobacteriaceae	Enterobacter		0	0	0	0	0	0	0	79	0	0	0	0		0	0	0	0	0	0	0	0.153616	0	0	0	0		0	0	0.0512053	0
k__Bacteria	p__Proteobacteria	c__Gammaproteobacteria	o__Enterobacteriales	f__Enterobacteriaceae	Morganella		0	0	0	0	0	0	4	43	30	23	9	0		0	0	0	0	0	0	0.00839824	0.0836137	0.073355	0.0419923	0.0165466	0		0	0	0.0551223	0.0195129
k__Bacteria	p__Proteobacteria	c__Gammaproteobacteria	o__Enterobacteriales	f__Enterobacteriaceae	Trabulsiella		525	473	381	724	0	0	0	493	56	0	316	1311		1.02927	0.924749	0.690693	1.58539	0	0	0	0.95864	0.136929	0	0.580968	2.04649		0.881571	0.528463	0.36519	0.875818
k__Bacteria	p__Proteobacteria	c__Gammaproteobacteria	o__Enterobacteriales	f__Enterobacteriaceae	Xenorhabdus		0	5	0	0	0	0	0	0	0	0	0	0		0	0.00977536	0	0	0	0	0	0	0	0	0	0		0.00325845	0	0	0
k__Bacteria	p__Proteobacteria	c__Gammaproteobacteria	o__Legionellales	__	__		0	2	0	0	0	0	0	0	0	0	0	0		0	0.00391014	0	0	0	0	0	0	0	0	0	0		0.00130338	0	0	0
k__Bacteria	p__Proteobacteria	c__Gammaproteobacteria	o__Pseudomonadales	f__Moraxellaceae	Acinetobacter		0	74	10	0	0	0	23	1350	38	16	42	54		0	0.144675	0.0181284	0	0	0	0.0482899	2.62508	0.0929164	0.029212	0.0772172	0.0842947		0.0542679	0	0.922095	0.0635746
k__Bacteria	p__Proteobacteria	c__Gammaproteobacteria	o__Pseudomonadales	f__Pseudomonadaceae	__		3	0	4	0	0	0	0	0	5	0	0	0		0.00588155	0	0.00725137	0	0	0	0	0	0.0122258	0	0	0		0.00437764	0	0.00407528	0
k__Bacteria	p__Proteobacteria	c__Gammaproteobacteria	o__Pseudomonadales	f__Pseudomonadaceae			1076	958	1158	3280	609	1484	8875	2901	9504	11386	13341	6667		2.10951	1.87296	2.09927	7.18243	1.39028	3.60807	18.6336	5.64101	23.2389	20.788	24.5275	10.4073		2.02725	4.06026	15.8378	18.5743
k__Bacteria	p__Proteobacteria	c__Gammaproteobacteria	o__Pseudomonadales	f__Pseudomonadaceae	Pseudomonas		0	0	8	0	0	0	0	0	0	0	0	0		0	0	0.0145027	0	0	0	0	0	0	0	0	0		0.00483425	0	0	0
k__Bacteria	p__Proteobacteria	c__Gammaproteobacteria	o__Xanthomonadales	f__Xanthomonadaceae	Stenotrophomonas		0	0	0	0	0	0	0	18	0	0	0	0		0	0	0	0	0	0	0	0.0350011	0	0	0	0		0	0	0.011667	0
k__Bacteria	p__Tenericutes	c__Mollicutes	o__RF39	f__			41	80	43	104	52	109	0	4	0	0	3	8		0.0803811	0.156406	0.0779522	0.227736	0.118711	0.265013	0	0.00777802	0	0	0.00551552	0.0124881		0.104913	0.20382	0.00259267	0.0060012
k__Bacteria	p__Verrucomicrobia	c__Verrucomicrobiae	o__Verrucomicrobiales	f__Verrucomicrobiaceae	__		0	0	0	0	0	0	45	54	71	137	127	121		0	0	0	0	0	0	0.0944803	0.105003	0.173607	0.250128	0.23349	0.188882		0	0	0.124363	0.224167
k__Bacteria	p__Verrucomicrobia	c__Verrucomicrobiae	o__Verrucomicrobiales	f__Verrucomicrobiaceae			2384	1586	3666	2561	3319	3102	0	0	0	0	0	0		4.67387	3.10074	6.64588	5.60799	7.57693	7.54194	0	0	0	0	0	0		4.80683	6.90895	0	0
k__Bacteria	p__Verrucomicrobia	c__Verrucomicrobiae	o__Verrucomicrobiales	f__Verrucomicrobiaceae	Akkermansia		10	0	7	133	82	0	236	386	393	761	730	781		0.0196052	0	0.0126899	0.291239	0.187198	0	0.495496	0.750578	0.960951	1.3894	1.34211	1.21915		0.010765	0.159479	0.735675	1.31689

## Sheet: Species
Kingdom	Phylum	Class	Order	Family	Genus	Species		Reads													Ratio (%)													Average ratio (%)
								JS1	JS2	JS3	JW1	JW2	JW3	HS1	HS2	HS3	HW1	HW2	HW3		JS1	JS2	JS3	JW1	JW2	JW3	HS1	HS2	HS3	HW1	HW2	HW3		JS	JW	HS	HW
k__Bacteria	__	__	__	__	__	__		0	2	0	4	2	7	0	25	14	5	0	0		0	0.00389993	0	0.00873801	0.0045609	0.0169961	0	0.0485814	0.034188	0.00912725	0	0		0.00129998	0.0100983	0.0275898	0.00304242
k__Bacteria	p__Actinobacteria	c__Actinobacteria	o__Actinomycetales	__	__	__		0	0	0	0	0	6	0	0	7	0	0	0		0	0	0	0	0	0.0145681	0	0	0.017094	0	0	0		0	0.00485602	0.00569801	0
k__Bacteria	p__Actinobacteria	c__Actinobacteria	o__Actinomycetales	f__Corynebacteriaceae	g__Corynebacterium	s__		0	0	0	0	0	0	10	34	13	0	0	0		0	0	0	0	0	0	0.0209393	0.0660707	0.031746	0	0	0		0	0	0.0395854	0
k__Bacteria	p__Actinobacteria	c__Coriobacteriia	o__Coriobacteriales	f__Coriobacteriaceae	__	__		0	0	4	0	0	9	5	0	6	0	0	0		0	0	0.00724074	0	0	0.0218521	0.0104697	0	0.014652	0	0	0		0.00241358	0.00728403	0.00837389	0
k__Bacteria	p__Bacteroidetes	__	__	__	__	__		0	0	0	0	0	3	0	0	0	0	0	0		0	0	0	0	0	0.00728403	0	0	0	0	0	0		0	0.00242801	0	0
k__Bacteria	p__Bacteroidetes	c__Bacteroidia	o__Bacteroidales	__	__	__		399	396	470	299	318	220	182	57	165	645	427	684		0.781418	0.772186	0.850787	0.653166	0.725183	0.534162	0.381096	0.110766	0.40293	1.17742	0.785042	1.06762		0.801464	0.637504	0.298264	1.01002
k__Bacteria	p__Bacteroidetes	c__Bacteroidia	o__Bacteroidales	f__	g__	s__		113	89	152	212	95	70	70	42	54	206	166	180		0.221304	0.173547	0.275148	0.463115	0.216643	0.169961	0.146575	0.0816168	0.131868	0.376043	0.305192	0.280951		0.223333	0.283239	0.12002	0.320729
k__Bacteria	p__Bacteroidetes	c__Bacteroidia	o__Bacteroidales	f__Bacteroidaceae	__	__		216	179	290	475	343	194	544	515	389	1050	1038	939		0.423023	0.349044	0.524953	1.03764	0.782194	0.471034	1.1391	1.00078	0.949939	1.91672	1.90837	1.46563		0.43234	0.763622	1.02994	1.76357
k__Bacteria	p__Bacteroidetes	c__Bacteroidia	o__Bacteroidales	f__Bacteroidaceae	g__Bacteroides	s__		8241	9989	8107	5125	5869	4488	5281	6148	4720	10475	7487	13071		16.1395	19.4782	14.6752	11.1956	13.384	10.8969	11.0581	11.9471	11.5263	19.1216	13.7649	20.4018		16.7643	11.8255	11.5105	17.7627
k__Bacteria	p__Bacteroidetes	c__Bacteroidia	o__Bacteroidales	f__Porphyromonadaceae	__	__		168	228	225	376	232	85	282	316	150	110	512	408		0.329018	0.444592	0.407291	0.821373	0.529064	0.206381	0.590489	0.614069	0.3663	0.2008	0.941315	0.636823		0.393634	0.518939	0.52362	0.592979
k__Bacteria	p__Bacteroidetes	c__Bacteroidia	o__Bacteroidales	f__Porphyromonadaceae	g__Candidatus Azobacteroides	s__		681	348	787	655	594	595	3	3	7	29	3	4		1.3337	0.678587	1.42461	1.43085	1.35459	1.44467	0.0062818	0.00582977	0.017094	0.0529381	0.00551552	0.00624337		1.14563	1.41003	0.0097352	0.0215656
k__Bacteria	p__Bacteroidetes	c__Bacteroidia	o__Bacteroidales	f__Porphyromonadaceae	g__Dysgonomonas	__		189	1138	195	1254	46	91	166	117	205	143	128	85		0.370146	2.21906	0.352986	2.73937	0.104901	0.220949	0.347593	0.227361	0.500611	0.261039	0.235329	0.132672		0.98073	1.02174	0.358522	0.20968
k__Bacteria	p__Bacteroidetes	c__Bacteroidia	o__Bacteroidales	f__Porphyromonadaceae	g__Dysgonomonas	s__		1123	1277	1198	836	590	611	790	804	567	1558	1414	1644		2.19933	2.4901	2.1686	1.82624	1.34547	1.48351	1.65421	1.56238	1.38462	2.84405	2.59965	2.56602		2.28601	1.55174	1.53373	2.66991
k__Bacteria	p__Bacteroidetes	c__Bacteroidia	o__Bacteroidales	f__Porphyromonadaceae	g__Paludibacter	s__		366	300	336	189	262	129	265	379	193	502	666	780		0.71679	0.584989	0.608222	0.412871	0.597478	0.313213	0.554892	0.736494	0.471306	0.916376	1.22444	1.21746		0.636667	0.441187	0.587564	1.11943
k__Bacteria	p__Bacteroidetes	c__Bacteroidia	o__Bacteroidales	f__Porphyromonadaceae	g__Parabacteroides	s__		21565	21969	23436	6882	17194	14390	22048	22944	13242	10452	11780	17808		42.2338	42.8388	42.4235	15.0338	39.2101	34.9391	46.1671	44.5861	32.337	19.0796	21.6576	27.7955		42.4987	29.7276	41.03	22.8442
k__Bacteria	p__Bacteroidetes	c__Bacteroidia	o__Bacteroidales	f__Prevotellaceae	g__Prevotella	s__copri		0	0	5	0	0	0	0	0	0	0	0	0		0	0	0.00905092	0	0	0	0	0	0	0	0	0		0.00301697	0	0	0
k__Bacteria	p__Bacteroidetes	c__Bacteroidia	o__Bacteroidales	f__Rikenellaceae	__	__		41	53	55	34	58	51	47	30	40	91	73	102		0.0802961	0.103348	0.0995601	0.0742731	0.132266	0.123828	0.0984149	0.0582977	0.0976801	0.166116	0.134211	0.159206		0.0944014	0.110123	0.0847976	0.153178
k__Bacteria	p__Bacteroidetes	c__Bacteroidia	o__Bacteroidales	f__Rikenellaceae	g__	s__		6447	3472	7061	4270	5304	4759	2192	4026	2289	5197	6749	6688		12.6261	6.77027	12.7817	9.32783	12.0955	11.5549	4.5899	7.82355	5.58974	9.48687	12.4081	10.4389		10.726	10.9927	6.00107	10.7779
k__Bacteria	p__Bacteroidetes	c__Bacteroidia	o__Bacteroidales	f__Rikenellaceae	g__Alistipes	s__putredinis		0	0	0	0	0	0	0	0	0	7	0	0		0	0	0	0	0	0	0	0	0	0.0127782	0	0		0	0	0	0.00425938
k__Bacteria	p__Bacteroidetes	c__Bacteroidia	o__Bacteroidales	f__Rikenellaceae	g__Rikenella	s__		172	154	181	146	168	198	42	185	42	191	202	229		0.336852	0.300294	0.327643	0.318937	0.383116	0.480746	0.0879452	0.359503	0.102564	0.348661	0.371378	0.357433		0.321597	0.394266	0.183337	0.359157
k__Bacteria	p__Bacteroidetes	c__Bacteroidia	o__Bacteroidales	f__[Odoribacteraceae]	g__Odoribacter	s__		141	67	150	54	53	48	48	40	27	111	155	54		0.27614	0.130648	0.271528	0.117963	0.120864	0.116544	0.100509	0.0777303	0.0659341	0.202625	0.284968	0.0842854		0.226105	0.118457	0.0813911	0.190626
k__Bacteria	p__Bacteroidetes	c__Flavobacteriia	o__Flavobacteriales	f__Flavobacteriaceae	g__Flavobacterium	s__		0	0	0	0	0	0	0	9	0	0	0	10		0	0	0	0	0	0	0	0.0174893	0	0	0	0.0156084		0	0	0.00582977	0.00520281
k__Bacteria	p__Bacteroidetes	c__Flavobacteriia	o__Flavobacteriales	f__[Weeksellaceae]	g__Chryseobacterium	s__		14	8	7	5	9	0	122	146	194	328	283	273		0.0274182	0.0155997	0.0126713	0.0109225	0.020524	0	0.25546	0.283716	0.473748	0.598748	0.520297	0.42611		0.0185631	0.0104822	0.337641	0.515052
k__Bacteria	p__Bacteroidetes	c__Flavobacteriia	o__Flavobacteriales	f__[Weeksellaceae]	g__Wautersiella	s__		0	0	4	0	0	0	0	3	0	18	0	0		0	0	0.00724074	0	0	0	0	0.00582977	0	0.0328581	0	0		0.00241358	0	0.00194326	0.0109527
k__Bacteria	p__Bacteroidetes	c__Sphingobacteriia	o__Sphingobacteriales	f__Sphingobacteriaceae	g__Sphingobacterium	s__multivorum		0	0	0	0	0	0	0	57	0	4	8	10		0	0	0	0	0	0	0	0.110766	0	0.0073018	0.014708	0.0156084		0	0	0.0369219	0.0125394
k__Bacteria	p__Deferribacteres	c__Deferribacteres	o__Deferribacterales	f__Deferribacteraceae	g__Mucispirillum	s__		79	78	61	77	76	44	66	80	57	199	315	331		0.154717	0.152097	0.110421	0.168207	0.173314	0.106832	0.1382	0.155461	0.139194	0.363265	0.579129	0.516639		0.139078	0.149451	0.144285	0.486344
k__Bacteria	p__Firmicutes	c__Bacilli	o__Lactobacillales	f__	g__	s__		0	0	4	0	0	0	0	0	0	0	0	0		0	0	0.00724074	0	0	0	0	0	0	0	0	0		0.00241358	0	0	0
k__Bacteria	p__Firmicutes	c__Bacilli	o__Lactobacillales	f__Enterococcaceae	g__Enterococcus	__		0	0	0	0	0	0	67	502	126	0	0	64		0	0	0	0	0	0	0.140294	0.975515	0.307692	0	0	0.0998939		0	0	0.4745	0.033298
k__Bacteria	p__Firmicutes	c__Bacilli	o__Lactobacillales	f__Enterococcaceae	g__Enterococcus	s__		180	232	216	149	36	113	265	921	729	68	332	288		0.35252	0.452392	0.391	0.325491	0.0820962	0.274365	0.554892	1.78974	1.78022	0.124131	0.610384	0.449522		0.398637	0.227317	1.37495	0.394679
k__Bacteria	p__Firmicutes	c__Bacilli	o__Lactobacillales	f__Enterococcaceae	g__Enterococcus	s__haemoperoxidus		0	0	0	0	0	0	24	0	45	0	0	0		0	0	0	0	0	0	0.0502544	0	0.10989	0	0	0		0	0	0.0533815	0
k__Bacteria	p__Firmicutes	c__Bacilli	o__Lactobacillales	f__Lactobacillaceae	g__Lactobacillus	__		0	0	0	4	0	0	0	0	3	0	0	0		0	0	0	0.00873801	0	0	0	0	0.00732601	0	0	0		0	0.00291267	0.002442	0
k__Bacteria	p__Firmicutes	c__Bacilli	o__Lactobacillales	f__Lactobacillaceae	g__Lactobacillus	s__brevis		0	0	0	0	0	0	0	20	0	0	0	0		0	0	0	0	0	0	0	0.0388651	0	0	0	0		0	0	0.012955	0
k__Bacteria	p__Firmicutes	c__Bacilli	o__Lactobacillales	f__Streptococcaceae	g__Lactococcus	__		0	0	0	0	0	5	0	0	0	0	0	0		0	0	0	0	0	0.01214	0	0	0	0	0	0		0	0.00404668	0	0
k__Bacteria	p__Firmicutes	c__Bacilli	o__Lactobacillales	f__Streptococcaceae	g__Lactococcus	s__garvieae		43	132	43	2334	41	2482	0	9	0	0	0	121		0.084213	0.257395	0.0778379	5.09863	0.0934984	6.02632	0	0.0174893	0	0	0	0.188862		0.139815	3.73948	0.00582977	0.0629539
k__Bacteria	p__Firmicutes	c__Clostridia	o__Clostridiales	__	__	__		54	126	66	26	397	192	191	127	184	560	465	667		0.105756	0.245695	0.119472	0.0567971	0.905339	0.466178	0.399941	0.246794	0.449328	1.02225	0.854905	1.04108		0.156974	0.476104	0.365354	0.972746
k__Bacteria	p__Firmicutes	c__Clostridia	o__Clostridiales	f__	g__	s__		208	141	224	13	243	136	88	138	69	179	70	276		0.407356	0.274945	0.405481	0.0283985	0.554149	0.330209	0.184266	0.268169	0.168498	0.326756	0.128695	0.430792		0.362594	0.304252	0.206978	0.295414
k__Bacteria	p__Firmicutes	c__Clostridia	o__Clostridiales	f__Christensenellaceae	g__	s__		6	0	9	0	19	0	0	0	0	0	0	0		0.0117507	0	0.0162917	0	0.0433285	0	0	0	0	0	0	0		0.00934744	0.0144428	0	0
k__Bacteria	p__Firmicutes	c__Clostridia	o__Clostridiales	f__Dehalobacteriaceae	g__Dehalobacterium	s__		0	0	0	0	29	10	8	3	0	42	11	9		0	0	0	0	0.066133	0.0242801	0.0167515	0.00582977	0	0.0766689	0.0202236	0.0140476		0	0.0301377	0.00752708	0.03698
k__Bacteria	p__Firmicutes	c__Clostridia	o__Clostridiales	f__Eubacteriaceae	g__Anaerofustis	s__		8	14	3	2	21	9	22	61	24	22	25	38		0.0156675	0.0272995	0.00543055	0.00436901	0.0478894	0.0218521	0.0460665	0.118539	0.0586081	0.0401599	0.0459626	0.059312		0.0161325	0.0247035	0.0744044	0.0484782
k__Bacteria	p__Firmicutes	c__Clostridia	o__Clostridiales	f__Lachnospiraceae	__	__		590	1116	586	1121	865	743	585	949	720	550	455	687		1.15548	2.17616	1.06077	2.44883	1.97259	1.80401	1.22495	1.84415	1.75824	1.004	0.83652	1.0723		1.46414	2.07514	1.60911	0.970939
k__Bacteria	p__Firmicutes	c__Clostridia	o__Clostridiales	f__Lachnospiraceae	g__Coprococcus	s__		53	84	74	0	506	594	34	101	59	131	70	184		0.103797	0.163797	0.133954	0	1.15391	1.44224	0.0711938	0.196269	0.144078	0.239134	0.128695	0.287195		0.133849	0.865382	0.13718	0.218341
k__Bacteria	p__Firmicutes	c__Clostridia	o__Clostridiales	f__Ruminococcaceae	__	__		254	428	257	165	1021	707	436	322	417	1202	1296	1431		0.497444	0.834585	0.465217	0.360443	2.32834	1.7166	0.912955	0.625729	1.01832	2.19419	2.3827	2.23356		0.599082	1.46846	0.852333	2.27015
k__Bacteria	p__Firmicutes	c__Clostridia	o__Clostridiales	f__Ruminococcaceae	g__	s__		363	467	415	327	1908	1660	1429	2445	1919	2128	1393	1973		0.710914	0.910633	0.751226	0.714333	4.3511	4.0305	2.99223	4.75126	4.6862	3.88456	2.56104	3.07954		0.790925	3.03198	4.14323	3.17505
k__Bacteria	p__Firmicutes	c__Clostridia	o__Clostridiales	f__Ruminococcaceae	g__Oscillospira	s__		0	0	12	0	0	90	0	0	0	17	0	28		0	0	0.0217222	0	0	0.218521	0	0	0	0.0310327	0	0.0437036		0.00724074	0.0728403	0	0.0249121
k__Bacteria	p__Firmicutes	c__Clostridia	o__Clostridiales	f__Ruminococcaceae	g__Ruminococcus	s__		97	238	116	67	50	143	172	85	118	163	205	279		0.189969	0.464091	0.209981	0.146362	0.114022	0.347205	0.360157	0.165177	0.288156	0.297548	0.376894	0.435475		0.288014	0.20253	0.271163	0.369972
k__Bacteria	p__Firmicutes	c__Clostridia	o__Clostridiales	f__Veillonellaceae	g__	s__		273	390	243	82	149	152	202	267	161	382	304	442		0.534655	0.760486	0.439875	0.179129	0.339787	0.369057	0.422975	0.51885	0.393162	0.697322	0.558906	0.689892		0.578338	0.295991	0.444996	0.648707
k__Bacteria	p__Firmicutes	c__Clostridia	o__Clostridiales	f__[Mogibacteriaceae]	__	__		0	0	0	7	105	42	0	11	32	24	0	15		0	0	0	0.0152915	0.239447	0.101976	0	0.0213758	0.0781441	0.0438108	0	0.0234126		0	0.118905	0.0331733	0.0224078
k__Bacteria	p__Firmicutes	c__Clostridia	o__Clostridiales	f__[Mogibacteriaceae]	g__	s__		18	49	5	4	32	0	29	38	54	36	34	32		0.035252	0.0955482	0.00905092	0.00873801	0.0729744	0	0.0607241	0.0738438	0.131868	0.0657162	0.0625092	0.0499469		0.046617	0.0272375	0.088812	0.0593908
k__Bacteria	p__Firmicutes	c__Erysipelotrichi	o__Erysipelotrichales	f__Erysipelotrichaceae	g__	s__		84	70	72	62	699	225	415	300	1028	596	196	466		0.164509	0.136497	0.130333	0.135439	1.59403	0.546302	0.868983	0.582977	2.51038	1.08797	0.360347	0.727352		0.14378	0.758592	1.32078	0.725223
k__Bacteria	p__Planctomycetes	c__vadinHA49	o__PeHg47	f__	g__	s__		4	0	0	0	0	0	0	0	0	6	0	0		0.00783377	0	0	0	0	0	0	0	0	0.0109527	0	0		0.00261126	0	0	0.0036509
k__Bacteria	p__Proteobacteria	__	__	__	__	__		2	0	0	0	0	0	0	0	0	0	0	0		0.00391688	0	0	0	0	0	0	0	0	0	0	0		0.00130563	0	0	0
k__Bacteria	p__Proteobacteria	c__Alphaproteobacteria	__	__	__	__		167	196	161	165	88	78	56	59	88	148	132	254		0.32706	0.382193	0.29144	0.360443	0.20068	0.189385	0.11726	0.114652	0.214896	0.270167	0.242683	0.396454		0.333564	0.250169	0.148936	0.303101
k__Bacteria	p__Proteobacteria	c__Alphaproteobacteria	o__RF32	f__	g__	s__		366	262	417	152	370	332	0	0	0	0	0	0		0.71679	0.510891	0.754847	0.332044	0.843766	0.806099	0	0	0	0	0	0		0.660842	0.660637	0	0
k__Bacteria	p__Proteobacteria	c__Alphaproteobacteria	o__Rhizobiales	f__Bradyrhizobiaceae	__	__		0	0	0	0	0	0	0	0	0	7	0	13		0	0	0	0	0	0	0	0	0	0.0127782	0	0.0202909		0	0	0	0.011023
k__Bacteria	p__Proteobacteria	c__Alphaproteobacteria	o__Rhizobiales	f__Brucellaceae	g__Ochrobactrum	__		0	5	0	33	0	5	5	0	0	45	83	58		0	0.00974982	0	0.0720886	0	0.01214	0.0104697	0	0	0.0821453	0.152596	0.0905288		0.00324994	0.0280762	0.00348989	0.108423
k__Bacteria	p__Proteobacteria	c__Alphaproteobacteria	o__Rickettsiales	f__	g__	s__		0	0	0	0	0	0	0	0	0	2	0	0		0	0	0	0	0	0	0	0	0	0.0036509	0	0		0	0	0	0.00121697
k__Bacteria	p__Proteobacteria	c__Alphaproteobacteria	o__Rickettsiales	f__mitochondria	__	__		12	0	8	0	0	0	0	2	8	0	6	0		0.0235013	0	0.0144815	0	0	0	0	0.00388651	0.019536	0	0.011031	0		0.0126609	0	0.00780751	0.00367701
k__Bacteria	p__Proteobacteria	c__Betaproteobacteria	__	__	__	__		0	0	0	0	2	0	0	0	0	0	0	0		0	0	0	0	0.0045609	0	0	0	0	0	0	0		0	0.0015203	0	0
k__Bacteria	p__Proteobacteria	c__Betaproteobacteria	o__Burkholderiales	f__Oxalobacteraceae	g__Oxalobacter	s__		20	12	24	8	16	15	0	0	0	20	11	0		0.0391688	0.0233996	0.0434444	0.017476	0.0364872	0.0364201	0	0	0	0.036509	0.0202236	0		0.0353376	0.0301278	0	0.0189109
k__Bacteria	p__Proteobacteria	c__Betaproteobacteria	o__Neisseriales	f__Neisseriaceae	g__	s__		0	0	0	0	0	0	0	0	0	0	0	6		0	0	0	0	0	0	0	0	0	0	0	0.00936505		0	0	0	0.00312168
k__Bacteria	p__Proteobacteria	c__Betaproteobacteria	o__Nitrosomonadales	f__Nitrosomonadaceae	__	__		9	20	8	8	25	17	11	10	0	17	31	15		0.017626	0.0389993	0.0144815	0.017476	0.0570112	0.0412762	0.0230333	0.0194326	0	0.0310327	0.0569937	0.0234126		0.0237022	0.0385878	0.0141553	0.0371463
k__Bacteria	p__Proteobacteria	c__Deltaproteobacteria	o__Bdellovibrionales	f__Bdellovibrionaceae	g__Bdellovibrio	s__		0	2	0	0	0	0	0	0	0	0	0	0		0	0.00389993	0	0	0	0	0	0	0	0	0	0		0.00129998	0	0	0
k__Bacteria	p__Proteobacteria	c__Deltaproteobacteria	o__Desulfovibrionales	f__Desulfovibrionaceae	__	__		147	240	184	219	143	141	0	0	0	7	0	0		0.287891	0.467991	0.333074	0.478406	0.326104	0.342349	0	0	0	0.0127782	0	0		0.362985	0.382287	0	0.00425938
k__Bacteria	p__Proteobacteria	c__Deltaproteobacteria	o__Desulfovibrionales	f__Desulfovibrionaceae	g__	s__		341	443	475	359	374	352	251	200	227	627	670	799		0.667829	0.863834	0.859837	0.784237	0.852888	0.854659	0.525577	0.388651	0.554335	1.14456	1.2318	1.24711		0.797167	0.830595	0.489521	1.20782
k__Bacteria	p__Proteobacteria	c__Gammaproteobacteria	__	__	__	__		1800	909	1792	910	581	1192	200	888	110	1080	341	537		3.5252	1.77252	3.24385	1.9879	1.32494	2.89419	0.418787	1.72561	0.26862	1.97149	0.62693	0.838172		2.84719	2.06901	0.80434	1.14553
k__Bacteria	p__Proteobacteria	c__Gammaproteobacteria	o__Aeromonadales	f__Aeromonadaceae	g__Aeromonas	__		5	0	0	0	0	0	0	0	0	94	0	0		0.00979221	0	0	0	0	0	0	0	0	0.171592	0	0		0.00326407	0	0	0.0571974
k__Bacteria	p__Proteobacteria	c__Gammaproteobacteria	o__Enterobacteriales	f__Enterobacteriaceae	__	__		1909	2648	1747	11755	809	1002	1793	2681	2298	2975	2288	3137		3.73867	5.1635	3.16239	25.6788	1.84488	2.43287	3.75442	5.20987	5.61172	5.43072	4.2065	4.89636		4.02152	9.98553	4.85867	4.84453
k__Bacteria	p__Proteobacteria	c__Gammaproteobacteria	o__Enterobacteriales	f__Enterobacteriaceae	g__Enterobacter	__		0	0	0	0	0	0	0	79	0	0	0	0		0	0	0	0	0	0	0	0.153517	0	0	0	0		0	0	0.0511724	0
k__Bacteria	p__Proteobacteria	c__Gammaproteobacteria	o__Enterobacteriales	f__Enterobacteriaceae	g__Morganella	__		0	0	0	0	0	0	0	0	8	0	0	0		0	0	0	0	0	0	0	0	0.019536	0	0	0		0	0	0.00651201	0
k__Bacteria	p__Proteobacteria	c__Gammaproteobacteria	o__Enterobacteriales	f__Enterobacteriaceae	g__Morganella	s__morganii		0	0	0	0	0	0	4	43	22	23	9	0		0	0	0	0	0	0	0.00837574	0.08356	0.0537241	0.0419854	0.0165466	0		0	0	0.0485533	0.0195106
k__Bacteria	p__Proteobacteria	c__Gammaproteobacteria	o__Enterobacteriales	f__Enterobacteriaceae	g__Trabulsiella	__		525	473	381	724	0	0	0	493	56	0	316	1311		1.02818	0.922333	0.68968	1.58158	0	0	0	0.958026	0.136752	0	0.580968	2.04626		0.880065	0.527193	0.364926	0.875744
k__Bacteria	p__Proteobacteria	c__Gammaproteobacteria	o__Enterobacteriales	f__Enterobacteriaceae	g__Xenorhabdus	__		0	5	0	0	0	0	0	0	0	0	0	0		0	0.00974982	0	0	0	0	0	0	0	0	0	0		0.00324994	0	0	0
k__Bacteria	p__Proteobacteria	c__Gammaproteobacteria	o__Legionellales	__	__	__		0	2	0	0	0	0	0	0	0	0	0	0		0	0.00389993	0	0	0	0	0	0	0	0	0	0		0.00129998	0	0	0
k__Bacteria	p__Proteobacteria	c__Gammaproteobacteria	o__Pseudomonadales	f__Moraxellaceae	g__Acinetobacter	__		0	0	0	0	0	0	0	60	10	0	0	0		0	0	0	0	0	0	0	0.116595	0.02442	0	0	0		0	0	0.0470051	0
k__Bacteria	p__Proteobacteria	c__Gammaproteobacteria	o__Pseudomonadales	f__Moraxellaceae	g__Acinetobacter	s__		0	0	0	0	0	0	0	71	0	0	0	0		0	0	0	0	0	0	0	0.137971	0	0	0	0		0	0	0.0459904	0
k__Bacteria	p__Proteobacteria	c__Gammaproteobacteria	o__Pseudomonadales	f__Moraxellaceae	g__Acinetobacter	s__guillouiae		0	50	10	0	0	0	23	47	0	16	0	0		0	0.0974982	0.0181018	0	0	0	0.0481605	0.0913331	0	0.0292072	0	0		0.0385333	0	0.0464979	0.00973574
k__Bacteria	p__Proteobacteria	c__Gammaproteobacteria	o__Pseudomonadales	f__Moraxellaceae	g__Acinetobacter	s__rhizosphaerae		0	24	0	0	0	0	0	1172	28	0	42	54		0	0.0467991	0	0	0	0	0	2.2775	0.0683761	0	0.0772172	0.0842854		0.0155997	0	0.781958	0.0538342
k__Bacteria	p__Proteobacteria	c__Gammaproteobacteria	o__Pseudomonadales	f__Pseudomonadaceae	__	__		3	0	4	0	0	0	0	0	5	0	0	0		0.00587533	0	0.00724074	0	0	0	0	0	0.01221	0	0	0		0.00437202	0	0.00407	0
k__Bacteria	p__Proteobacteria	c__Gammaproteobacteria	o__Pseudomonadales	f__Pseudomonadaceae	g__	s__		1076	958	1158	3280	609	1484	8875	2901	9504	11386	13341	6667		2.10728	1.86807	2.09619	7.16517	1.38879	3.60317	18.5837	5.63739	23.2088	20.7846	24.5275	10.4061		2.02385	4.05238	15.8099	18.5727
k__Bacteria	p__Proteobacteria	c__Gammaproteobacteria	o__Pseudomonadales	f__Pseudomonadaceae	g__Pseudomonas	s__citronellolis		0	0	8	0	0	0	0	0	0	0	0	0		0	0	0.0144815	0	0	0	0	0	0	0	0	0		0.00482716	0	0	0
k__Bacteria	p__Proteobacteria	c__Gammaproteobacteria	o__Xanthomonadales	f__Xanthomonadaceae	g__Stenotrophomonas	s__acidaminiphila		0	0	0	0	0	0	0	18	0	0	0	0		0	0	0	0	0	0	0	0.0349786	0	0	0	0		0	0	0.0116595	0
k__Bacteria	p__Tenericutes	c__Mollicutes	o__RF39	f__	g__	s__		41	80	43	104	52	109	0	4	0	0	3	8		0.0802961	0.155997	0.0778379	0.227188	0.118583	0.264653	0	0.00777303	0	0	0.00551552	0.0124867		0.10471	0.203475	0.00259101	0.00600075
k__Bacteria	p__Verrucomicrobia	c__Verrucomicrobiae	o__Verrucomicrobiales	f__Verrucomicrobiaceae	__	__		0	0	0	0	0	0	45	54	71	137	127	121		0	0	0	0	0	0	0.094227	0.104936	0.173382	0.250087	0.23349	0.188862		0	0	0.124182	0.224146
k__Bacteria	p__Verrucomicrobia	c__Verrucomicrobiae	o__Verrucomicrobiales	f__Verrucomicrobiaceae	g__	s__		2384	1586	3666	2561	3319	3102	0	0	0	0	0	0		4.66893	3.09264	6.63613	5.59451	7.56881	7.53169	0	0	0	0	0	0		4.79923	6.89834	0	0
k__Bacteria	p__Verrucomicrobia	c__Verrucomicrobiae	o__Verrucomicrobiales	f__Verrucomicrobiaceae	g__Akkermansia	__		10	0	7	133	82	0	236	386	393	761	730	781		0.0195844	0	0.0126713	0.290539	0.186997	0	0.494168	0.750097	0.959707	1.38917	1.34211	1.21902		0.0107519	0.159179	0.734658	1.31676
