# Supplementary material for: The Bacterial Microbiota of Edible Insects Acheta domesticus and Gryllus assimilis Revealed by High Content Analysis
Source: Foods. 2022 Apr 7;11(8):1073. doi: 10.3390/foods11081073 (PMC9032608; doi:10.3390/foods11081073)
Supplement: Supplementary file 1 [file foods-11-01073-s001.zip › Table S2.xlsx]

## Sheet: Sheet1
Table S2. Bacteria isolates detected in this study.
Sample code	Treatment	Bacteria species	Reference accession no.	Identity (%)
Acheta domesticus	Fresh	Bacillus cereus	KY628813	99.67
		Acinetobacter calcoaceticus	MT102315	100
		Staphylococcus epidermidis	FJ613573	99.89
		Staphylococcus hominis	MT544813	99.77
		Bacillus flexus	MT436094	99.88
		Pseudomonas psychrotolerans	MG262448	100
		Micrococcus sp.	OK584372	99.88
		Staphylococcus sp.	MT107125	99.77
Acheta domesticus	Rinsed	Pseudomonas sp.	MK838512	100
		Staphylococcus epidermidis	HM584018	100
		Staphylococcus hominis	MT072199	100
		Staphylococcus sp.	MT459283	100
		Moraxella osloensis	MT225645	100
		Bacillus circulans	MH041256	100
Acheta domesticus	Boiled	Bacillus flexus	MT299668	100
		Brevibacillus reuszeri	MT071700	100
		Staphylococcus epidermidis	OM073985	100
		Bacillus sp.	MT457468	100
Acheta domesticus	Boiled+Dried	Staphylococcus epidermidis	OL539710	100
		Moraxella osloensis	MT225644	100
		Micrococcus luteus	MH669309	100
		Staphylococcus warneri	MT642942	100
Gryllus assimilis	Fresh	Staphylococcus warneri	MT573107	100
		Staphylococcus epidermidis	OM073985	100
		Micrococcus luteus	MT539734	99.77
		Staphylococcus hominis	MT544719	100
		Lysinibacillus macroides	MK942418	100
		Acinetobacter radioresistens	MN833494	100
		Bacillus subtilis	KU904298	99.88
Gryllus assimilis	Rinsed	Micrococcus luteus	MT367834	100
		Rhodococcus corynebacterioides	MN548417	99.87
		Staphylococcus epidermidis	CP090912	100
		Brevibacillus invocatus	KY316485	99.88
		Bacillus subtilis	JN641293	100
		Staphylococcus hominis	MT585539	100
Gryllus assimilis	Boiled	Enterococcus faecalis	MT158625	99.64
		Micrococcus luteus	MH669309	100
		Staphylococcus hominis	MN428209	100
		Bacillus subtilis	MK389431	99.88
		Staphylococcus sp.	OK584335	100
		Staphylococcus epidermidis	MW534864	100
Gryllus assimilis	Boiled + Dried	Micrococcus luteus	MT539734	100
		Staphylococcus epidermidis	OM471725	100
		Staphylococcus warneri	MT642942	100
		Bacillus subtilis	HQ340123	99.88
		Lysinibacillus macroides	MK942418	100
Quail compound feed		Staphylococcus epidermidis	OL539710	100
		Bacillus subtilis	KP291150	99.88
		Pseudomonas sp.	MK838512	99.81
		Bacillus licheniformis	MN396732	100
		Staphylococcus sp.	MT116985	99.89
